# Supplementary material for: Obesogenic Clusters Associated with Weight Status in Brazilian Adolescents of the Movimente School-Base Intervention
Source: Int J Environ Res Public Health. 2021 Sep 30;18(19):10350. doi: 10.3390/ijerph181910350 (PMC8507682; doi:10.3390/ijerph181910350)
Supplement: Supplementary file 1 [file ijerph-18-10350-s001.zip]

Archive with 1 entries (1 files):
- ijerph-1346380-supplementary.pdf
